# Supplementary material for: Systematic review and meta-analysis of cell therapy for COVID-19: global clinical trial landscape, published safety/efficacy outcomes, cell product manufacturing and clinical delivery
Source: Front Immunol. 2023 Jun 21;14:1200180. doi: 10.3389/fimmu.2023.1200180 (PMC10321603; doi:10.3389/fimmu.2023.1200180)
Supplement: Supplementary file 2 [file Table_1.xlsx]

## Sheet: CellTrials.org
Clinical Trial Data						Cell Data					Patient Data				Sponsor Data				Publication
Month	Year	Trial ID	Country	Phase	Status July 2022	Therapy	Cell Type	Cell Source	Route	Dose	Indication	Donor	Enroll	Age	Academia / Industry	Sponsor / Collaborator	Alternate ID	Product Name/Notes
February	2020	ChiCTR2000029572	China	unknown	cancelled Sept 2020	regenerative	CB MNC	cord blood	na	na	COVID-19 pneumonia	allo	30	adult, senior	academia	Xiangyang First People's Hospital
February	2020	ChiCTR2000029580	China	unknown	recruiting	regenerative	MSC (unknown source)	-	na	na	COVID-19 pneumonia	unknown	70	adult, senior	academia	Huazhong University of Science and Technology
February	2020	ChiCTR2000029606	China	unknown	completed+published	regenerative	menstrual blood MSC	menstrual blood	infusion	na	COVID-19 pneumonia	allo	63	pedi-, adult, senior	academia	Zhejiang University			Xu et al, 2021
February	2020	ChiCTR2000029812	China	unknown	cancelled March 2020	regenerative	CB MNC	cord blood	infusion	na	COVID-19 pneumonia	allo	60	adult, senior	industry	Guangzhou Reborn Health Management Consultation co
February	2020	ChiCTR2000029816	China	unknown	cancelled March 2020	regenerative	CB MSC	cord blood	infusion	na	COVID-19 pneumonia	allo	60	adult, senior	industry	Guangzhou Reborn Health Management Consultation co
February	2020	ChiCTR2000029817	China	unknown	cancelled March 2020	regenerative	CB MSC and NK cells	cord blood	infusion	(3-5)E9 (for NK and MSC separately)	COVID-19 pneumonia	allo	60	adult, senior	industry	Guangzhou Reborn Health Management Consultation co
February	2020	ChiCTR2000029990	China	1/2	completed+published	regenerative	UC MSC, ACE neg	cord tissue	na	na	COVID-19 pneumonia	unknown	120	adult, senior	academia	Institute of Basic Medical Sciences, Chinese Academy of Medical Sciences			Leng et al, 2020
February	2020	ChiCTR2000030020	China	NA	recruiting	regenerative	MSC (unknown source)	-	na	na	COVID-19 pneumonia	unknown	20	adult, senior	academia/ industry	Second Hospital of University of South China/Cell Biotechnology Ltd
February	2020	ChiCTR2000030088	China	unknown	not yet open	regenerative	UC MSC (Wharton's jelly)	cord tissue	infusion	1E6/kg	COVID-19 pneumonia	allo	40	adult, senior	academia	PLA General Hospital
February	2020	ChiCTR2000030116	China	unknown	recruiting	regenerative	UC MSC	cord tissue	infusion	na	COVID-19 ARDS	allo	16	adult, senior	academia	The First Affiliated Hospital of Nanchang University
February	2020	ChiCTR2000030138	China	2	not yet open	regenerative	UC MSC	cord tissue	infusion	na	COVID-19 pneumonia	allo	60	pedi-, adult, senior	academia	Chinese PLA General Hospital
February	2020	ChiCTR2000030173	China	unknown	not yet open	regenerative	UC MSC	cord tissue	na	na	COVID-19 pneumonia	allo	60	adult, senior	industry	Hunan Yuanpin Cell Biotechnology Co
February	2020	ChiCTR2000030224	China	unknown	cancelled March 2020	regenerative	MSC (unknown source)	-	na	na	COVID-19 pneumonia	unknown	32	adult, senior	academia	Huazhong University of Science and Technology
February	2020	ChiCTR2000030300	China	1	cancelled April 2020	regenerative	UC MSC	cord tissue	na	na	COVID-19 pneumonia	allo	9	adult, senior	academia	Nanjing Second Hospital
February	2020	ChiCTR2000030329	China	unknown	cancelled March 2020	immunotherapy	(NK) CIK, NK cells	cord blood	infusion	1.6E8/kg	COVID-19 pneumonia	allo	90	adult, senior	academia/industry	Xi'an Medical University/Shaanxi Jiuzhou Biomedical Technology Group
February	2020	NCT04252118	China	1	completed+published	regenerative	UC MSC	cord tissue	infusion	30000000	COVID-19 pneumonia	allo	20	adult, senior	academia/ industry	Beijing 302 Hospital/Vcanvio Cell & Gene Engineering Corp			Meng et al, 2020
February	2020	NCT04269525	China	2	completed+published	regenerative	UC MSC	cord tissue	infusion	3x(3.3E7)	COVID-19 pneumonia	allo	10	adult, senior	academia/ industry	Zhongnan Hospital/Tuohua Biological Technology			Feng et al, 2020
February	2020	NCT04273646	China	NA	not yet open	regenerative	UC MSC	cord tissue	infusion	(0.5E6/kg)	COVID-19 pneumonia	allo	48	adult, senior	academia/ industry	Wuhan Union Hospital/Wuhan Hamilton Bio-technology
February	2020	NCT04276896	China	1/2	recruiting	immunotherapy	DC gene-modified, CTL	-	infusion	(5-100)E6	COVID-19 prophylaxis	unknown	100	pedi-, adult, senior	industry	Shenzhen Geno-Immune Medical Institute
February	2020	NCT04280224	China	1	recruiting	immunotherapy	(NK) NK cells	-	na	(0.1-2)E7/kg	COVID-19 pneumonia	unknown	30	adult, senior	academia	Xinjiang Medical University
February	2020	NCT04282928	China	1	not yet open	regenerative	UC MSC	cord tissue	infusion	1E6/kg	COVID-19 pneumonia	allo	40	adult, senior	academia	Shanghai East Hospital
February	2020	NCT04288102	China	1/2	completed+published	regenerative	UC MSC	cord tissue	infusion	3x(4E7)	COVID-19 pneumonia/ARDS	allo	60	adult, senior	academia/ industry	Beijing 302 Hospital/Vcanvio Cell & Gene Engineering Corp			Shi et al, 2021
February	2020	NCT04289194	Spain	1/2	recruiting	regenerative	adipose MSC	adipose tissue	infusion	(1.1 to 2)E6/kg	COVID-19 ARDS	allo	26	adult, senior	industry	Histocell S.L.		HCR040
March	2020	ChiCTR2000030454	China	unknown	not yet open	immunotherapy	(NK) NK cells	cord blood	-	-	COVID-19 prophylaxis	allo	30	adult, senior	industry	Guangzhou reborn health management consultation co
March	2020	ChiCTR2000030509	China	unknown	cancelled March 2020	immunotherapy	(NK) NK cells	-	infusion	(1-10)E7/kg	COVID-19 pneumonia	unknown	40	adult, senior	academia/industry	Harbin Medical University /Tian Qing Stem Cell Co
March	2020	ChiCTR2000030750	China	1/2	not yet open	immunotherapy	DC gene-modified	-	-	-	COVID-19 prophylaxis	unknown	120	adult, senior	academia	Shenzhen Third People's Hospital
March	2020	ChiCTR2000030835	China	retrospective	recruiting (retrospective)	regenerative	UC MSC	cord tissue	-	2E6/kg	COVID-19 pneumonia	allo	20	pedi-, adult, senior	academia	Xinxiang Medical University
March	2020	ChiCTR2000030866	China	retrospective	recruiting	regenerative	UC MSC	cord tissue	infusion	1E6/kg	COVID-19 pneumonia	allo	30	adult, senior	academia/ industry	The First Hospital of Changsha/Hunan GuangXiu-Gaoxin Life Science Co
March	2020	ChiCTR2000030944	China	1	not yet open	immunotherapy	(NK) NK cells and UC MSC	cord tissue & unknown	-	-	COVID-19 pneumonia	allo	20	pedi-, adult, senior	industry	Jiangxi Mayo Biotechnologies
March	2020	ChiCTR2000031139	China	unknown	recruiting	regenerative	hES cell-derived M cells	embryo	infusion	3E6/kg	COVID-19 pulmonary fibrosis	allo	20	adult, senior	academia	Wuhan Jinyintan Hospital		CAStem
March	2020	ChiCTR2000031319	China	unknown	not yet open	regenerative	dental pulp MSC	dental pulp	infusion	-	COVID-19 pneumonia	allo	20	adult, senior	academia	Wuhan University
March	2020	ChiCTR2000031430	China	2	recruiting	regenerative	UC MSC	cord tissue	infusion	4x1E7	COVID-19 pulmonary fibrosis	allo	200	adult, senior	academia	The Fifth Medical Center of PLA General Hospital
March	2020	IRCT20080901001165N44	Iran	2	completed	regenerative	AT,BM,UC,Amniotic-MSC	multiple MSC sources	infusion	200000000	ARDS	allo	12	adult	academia	Bagheiat-allah University of Medical Sciences
March	2020	IRCT20140528017891N8	Iran	3	completed	regenerative	UC-MSC	cord tissue	infusion	(0.5-1)E6/kg	COVID-19	unknown	10	adult, senior	academia	Iran University of Medical Sciences
March	2020	NCT04299152	US	2	not yet open	regenerative	CB activated in extracorporeal device	cord blood	infusion	-	COVID-19 pneumonia	auto	20	adults	industry	Tianhe Stem Cell Biotech (renamed Throne Biotech)		device: Stem Cell Educator
March	2020	NCT04302519	China	early 1	not yet open	regenerative	dental pulp MSC	dental pulp	injection	-	COVID-19 pneumonia	unknown	24	adult, senior	industry	CAR-T (Shanghai) Biotechnology Co
March	2020	NCT04313322	Jordan	1	recruiting	regenerative	UC MSC (Wharton's jelly)	cord tissue	infusion	-	COVID-19 viral titers	allo	5	adult, senior	industry	Stem Cells Arabia
March	2020	NCT04315987	Brazil	1	not yet open	regenerative	MSC (unknown source)	-	infusion	20000000	COVID-19 pneumonia	unknown	66	adult, senior	industry	Azidus Brasil/Cellavita	HOPE	NestaCell®
March	2020	NCT04324996	China	1/2	recruiting	immunotherapy	(NK) universal CAR-NK cells (NKG2D-ACE2), IL-15 expressing, CB-derived	cord blood	infusion	100000000	COVID-19 infection	allo (off-the-shelf)	90	adult, senior	academia/industry	Chongqing Public Health Medical Center/Chongqing Sidemu Biotechnology Technology
March	2020	NCT04326036	US	early 1	enrolling by invitation	regenerative	cellular AT SVF	adipose tissue	infusion	-	COVID-19 pulmonary fibrosis	auto	10	adult, senior	industry	Healeon Medical Inc	GARM-COVID19
April	2020	2020-001266-11	Spain	2	prematurely ended	regenerative	adipose MSC	adipose tissue	infusion	1000000	COVID-19 ARDS	allo	100	adult, senior	academia	Fundación Instituto de Investigación Sanitaria Fundación Jiménez Diaz	BALMYS-19 Proof Concept		Sanchez-Guijo et al 2020
April	2020	2020-001364-29	Spain	1/2	ongoing	regenerative	adipose MSC	adipose tissue	infusion	(80 to 160)E6	COVID-19 pneumonia	allo	26	adult, senior	academia	Red Andaluza de Diseño y Traslación de Terapias Avanzadas-Fundación Progreso y Salud
April	2020	2020-001505-22	Spain	1	ongoing	regenerative	UC MSC (Wharton's jelly)	cord tissue	infusion	(0.7-1)E6	COVID-19 ARDS	allo	30	adult, senior	academia	Banc de Sang i Teixits
April	2020	ACTRN12620000478910	Australia	N/A	not yet open	regenerative	cord blood cells (expanded)	cord blood	infusion	5E6/kg	COVID-19 pneumonia	unknown	24	adult, senior	academia	Monash Health
April	2020	ChiCTR2000031494	China	1	completed+published	regenerative	UC MSC	cord tissue	infusion	-	COVID-19 pneumonia	allo	36	adult, senior	academia	The Jiangsu Cell Tech Medical Research Institute			Shu et al., 2020
April	2020	ChiCTR2000031735	China	unknown	not yet open (retrospective)	immunotherapy	(NK) NK cells, cord blood-derived	cord blood	infusion	4E7/kg	COVID-19 pneumonia	allo	20	adult, senior	academia	Huzhou Central Hospital
April	2020	IRCT20140911019125N6	Iran	2	recruiting	regenerative	dental pulp MSC	dental pulp	infusion	-	COVID-19 pneumonia	unknown	10	adult, senior	academia	Kerman University of Medical Sciences
April	2020	IRCT20190717044241N2	Iran	1	completed+published	regenerative	MSC (unknown source)	-	infusion	(1.0-1.5)E6/kg	COVID-19 infection	unknown	10	pedi-, adult, senior	industry	Barakat Pharmaceutical Group			Saleh et al, 2021
April	2020	IRCT20200217046526N2	Iran	1/2	completed+published	regenerative	MSC (unknown source)	-	infusion	3x1E8	COVID-19 ARDS	allo	6	adult, senior	academia	Royan Institute/Royan Stem Cell Technology Co			Hashemian et al, 2021
April	2020	IRCT20200325046860N2	Iran	1	completed	regenerative	MSC (unknown source)	-	infusion	70000000	COVID-19 pneumonia	unknown	5	adult, senior	academia	Baqiatallah university of medical sciences
April	2020	NCT04331613	China	1/2	recruiting	regenerative	ES cell-derived immune and matrix-regulatory cells	-	infusion	10E6/kg	COVID-19 pneumonia, ARDS	allo	9	adult, senior	academia	Chinese Academy of Sciences/Beijing YouAn Hospital		CAStem
April	2020	NCT04333368	France	1/2	completed+published	regenerative	UC-MSC	cord tissue	infusion	-	COVID-19 ARDS	allo	40	adult, senior	academia	Assistance Publique - Hôpitaux de Paris	2020-001287-28		Monsel et al, 2022
April	2020	NCT04336254	China	1/2	recruiting	regenerative	dental pulp MSC	dental pulp	infusion	30000000	COVID-19 pneumonia	allo	20	adult, senior	academia/ industry	Wuhan University/Beijing SH Bio-Tech Corporation, Utooth Biological Technology
April	2020	NCT04338347	US	expanded access	EA ended + published	regenerative	cardiosphere-derived cells	-	infusion	150000000	COVID-19 infection	allo	NA	adult, senior	industry	Capricor		CAP-1002	Singh et al, 2020
April	2020	NCT04339660	China	1/2	completed+published	regenerative	UC MSC, ACE neg	cord tissue	infusion	1E6/kg	COVID-19 pneumonia	allo	30	adult, senior	academia	Wuhan University of Science and Technology			Zhu 2021
April	2020	NCT04341610	Denmark	1/2	withdrawn	regenerative	adipose MSC	adipose tissue	NA	100000000	COVID-19 pneumonia	allo	40	adult, senior	academia	Rigshospitalet, Denmark
April	2020	NCT04344548	Colombia	1/2	withdrawn	immunotherapy	(NK) NK cells, expanded	peripheral blood	infusion	(1, 10 or 20)E6/kg	COVID-19 infection	allo	10	adult, senior	academia	Universidad Nacional de Colombia
April	2020	NCT04345601	US	early 1	recruiting	regenerative	BM MSC	bone marrow	infusion	100000000	COVID-19 ARDS	allo	30	adult, senior	academia	Baylor College of Medicine
April	2020	NCT04346368	China	1/2	not yet open	regenerative	BM MSC	bone marrow	infusion	1E6/kg	COVID-19 infection	unknown	20	adult, senior	academia/ industry	Guangzhou Institute of Respiratory Disease/Guangzhou Cellgenes Biotechnology
April	2020	NCT04347967	Taiwan	1	not yet open	regenerative	UC MSC	cord tissue	infusion	-	ARDS	allo	18	adult, senior	industry	Meridigen Biotech		UMC119-06
April	2020	NCT04348435	US	2	EA completed	regenerative	adipose MSC	adipose tissue	infusion	(50, 100 or 200)E6	COVID-19 prophylaxis	allo	100	pedi-, adult, senior	industry	Hope Biosciences
April	2020	NCT04348461	Spain	2	suspended	regenerative	adipose MSC	adipose tissue	infusion	1E6/kg	COVID-19 ARDS	allo	100	adult, senior	academia	Instituto de Investigación Sanitaria de la Fundación Jiménez Díaz	BALMYS-19
April	2020	NCT04349631	US	2	completed 56Pt	regenerative	adipose MSC	adipose tissue	-	-	COVID-19 prophylaxis	auto	56	pedi-, adult, senior	industry	Hope Biosciences
April	2020	NCT04352803	US	1	not yet open	regenerative	adipose MSC	adipose tissue	infusion	500000	COVID-19 pneumonia	auto	20	adult, senior	industry	Regeneris Medical
April	2020	NCT04355728	US	1/2	completed+published	regenerative	UC MSC	cord tissue	infusion	100000000	COVID-19 ARDS	allo	24	adult, senior	academia	University of Miami		JadiCell™	Lanzoni et al, 2021
April	2020	NCT04361942	Spain	2	completed 24Pt	regenerative	MSC (unknown source)	-	infusion	100000000	COVID-19 pneumonia	allo	24	adult, senior	academia/ industry	Red de Terapia Celular/CITOSPIN S.L.	2020-001682-36
April	2020	NCT04362189	US	2	terminated	regenerative	adipose MSC	adipose tissue	infusion	4x1E8	COVID-19 prophylaxis	allo	100	pedi-, adult, senior	industry	Hope Biosciences
April	2020	NCT04363346	US	1	completed 5Pt	immunotherapy	(NK) iPS cell-derived NK cells	-	-	(9, 30)E7	COVID-19 infection	allo	12	adult, senior	academia/industry	University of Minnesota/Fate Therapeutics		FT516
April	2020	NCT04365101	US	1/2	active, not recruiting	immunotherapy	(NK) NK cells, placental blood CD34+ cell-derived	placenta	infusion	-	COVID-19 pneumonia, ARDS	allo	86	adult, senior	industry	Celularity		CYNK-001
April	2020	NCT04366063	Iran	2/3	recruiting	regenerative	MSC (unknown source)	-	infusion	2x1E8	COVID-19 ARDS	allo	60	adult, senior	academia	Royan Institute	IRCT20200217046526N2
April	2020	NCT04366271	Spain	2	withdrawn	regenerative	UC MSC	cord tissue	infusion	-	COVID-19 infection	allo	106	adult, senior	academia/ industry	Hospital Infantil Universitario Niño Jesús/Apices Soluciones S.L.
April	2020	NCT04366323	Spain	1/2	completed 26Pt	regenerative	adipose MSC	adipose tissue	-	80000000	COVID-19 pneumonia	allo	26	adult, senior	academia	Andalusian Network for Design and Translation of Advanced Therapies
April	2020	NCT04366830	US	expanded access	EA ended	regenerative	BM MSC	bone marrow	-	-	COVID-19 ARDS	allo	n/a	adult, senior	industry	Mesoblast		Remestemcel-L
April	2020	NCT04367077	US	2/3	recruiting	regenerative	BM MSC (MAPC)	bone marrow	infusion	-	COVID-19 ARDS	allo	400	adult, senior	industry	Athersys	MACoVIA	MultiStem®
April	2020	IRCT20200417047113N1	Iran	1/2	recruiting	immunotherapy	(NK) NK cells	-	-	(0.1, 0.5, 1 or 1.5)E7/kg	COVID-19 pneumonia	allo	70	adult, senior	industry	Middle East Gene Therapy corporation
May	2020	ACTRN12620000612910	Australia	1/2	recruiting	regenerative	iPS cell-derived MSC	blood	infusion	2E6/kg	COVID-19 infection	allo	24	adult, senior	industry	Cynata Therapeutics	MEND	CYP-001
May	2020	IRCT20160809029275N1	Iran	2/3	completed+published	regenerative	UC MSC	cord tissue	infusion	1E6/kg	COVID-19 ARDS	allo	20	adult, senior	academia	Mashhad University of Medical Sciences			Farkhad etal, 2022
May	2020	IRCT20200413047063N1	Iran	1/2	completed	regenerative	placental MSC	placenta	infusion	1E8/kg	COVID-19 ARDS	allo	20	adult, senior	academia	Tarbiat Modares University
May	2020	IRCT20200418047121N2	Iran	1/2	completed	regenerative	placental MSC	placenta	-	4x1E6/kg	COVID-19 ARDS	allo	6	pedi-, adult, senior	academia	Kermanshah University of Medical Sciences
May	2020	IRCT20200421047150N1	Iran	2/3	completed	regenerative	UC MSC (Wharton's jelly)	cord tissue	infusion	(0.5 to 2)E6/kg	COVID-19 pneumonia	allo	90	adult, senior	industry	DEY Company
May	2020	NCT04371393	US	3	terminated at 223 PT	regenerative	BM MSC	bone marrow	infusion	2E6/kg	COVID-19 ARDS	allo	300	adult, senior	industry/academia	Icahn School of Medicine at Mount Sinai/Mesoblast		Remestemcel-L
May	2020	NCT04371601	China	early 1	active, not recruiting	regenerative	UC MSC	cord tissue	infusion	4x1E6/kg	COVID-19 pneumonia	allo	60	adult, senior	academia	Fuzhou General Hospital
May	2020	NCT04377334	Germany	2	completed+published	regenerative	BM MSC	bone marrow	infusion	-	COVID-19 ARDS	allo	40	adult, senior	academia	University Hospital Tuebingen		MSC-Frankfurt am Main	Haberle et al, 2021
May	2020	NCT04382547	Belarus	1/2	completed 32Pt	regenerative	olfactory mucosa-derived MSC	olfactory mucosa	infusion	-	COVID-19 pneumonia	allo	40	adult, senior	academia	Institute of Biophysics and Cell Engineering of National Academy of Sciences of Belarus
May	2020	NCT04386252	US	1/2	not yet open	immunotherapy	DC	-	-	-	COVID-19 prophylaxis	auto	180	adult, senior	industry	Aivita Biomedical		AV-COVID-19
May	2020	NCT04389450	US	2	active (enrolled 66Pt)	regenerative	placental MSC	placenta	instramuscular	15000000	COVID-19 ARDS	allo	140	adult, senior	industry	Pluristem		PLX-PAD
May	2020	NCT04390139	Spain	1/2	active, not recruiting	regenerative	UC MSC (Wharton's jelly)	cord tissue	infusion	1E6/kg	COVID-19 ARDS	allo	30	adult, senior	industry	Banc de Sang i Teixits	COVIDMES	XCEL-UMC-BETA
May	2020	NCT04390152	Colombia	1/2	recruiting	regenerative	UC MSC (Wharton's jelly)	cord tissue	infusion	5E7/dose	COVID-19 ARDS	allo	40	adult, senior	industry	BioXcellerator
May	2020	NCT04392778	Turkey	1/2	completed+published	regenerative	UC MSC	cord tissue	infusion	3x3E6/kg	COVID-19 pneumonia	allo	30	adults	academia/ industry	Istinye University/Liv MedCell			Adas et al, 2021
May	2020	NCT04393415	Egypt	NA	recruiting	regenerative	cord blood and PRP	cord blood	-	-	COVID-19 infection	allo	100	adult, senior	academia	Aljazeera Hospital
May	2020	NCT04397796	US	1	active, not recruiting	regenerative	BM MSC	bone marrow	infusion	-	COVID-19 ARDS	allo	45	adult, senior	industry	NantKwest (now ImmunityBio)
May	2020	NCT04398303	US	1/2	not yet open	regenerative	UC MSC + conditioned media or conditioned media only	cord tissue	infusion	1E6/kg	COVID-19 pneumonia	allo	70	adult, senior	industry	Aspire Health Science		ACT-20
May	2020	NCT04399889	US	1/2	terminated Mar 2022	regenerative	UC MSC	cord tissue	infusion	1E6/kg	COVID-19 ARDS	allo	30	adult, senior	academia	Duke University
May	2020	NCT04400032	Canada	1	completed 15Pt	regenerative	BM MSC	bone marrow	infusion	(25, 50 to 90)E6/dose	COVID-19 ARDS	allo	9	adult, senior	academia	Ottawa Hospital Research Institute	CIRCA-19
May	2020	NCT04401410	US	1	terminated Jan 2022	immunotherapy	VST (SARS-CoV-2)	-	infusion	40000000	COVID-19 infection	allo (partly HLA-matched)	20	adult, senior	academia/industry	Baylor College of Medicine/AlloVir
May	2020	NCT04406064	US	2	withdrawn	immunotherapy	VST (SARS-CoV-2)	-	infusion	-	COVID-19 infection	unknown	100	pedi-, adult, senior	academia	Children's Hospital Medical Center, Cincinnati
June	2020	NCT04435249	UK	1/2	not yet open	regenerative	BM MSC expanded on decellularized matrix (TE)	bone marrow	surgery	-	bronchopleural fistula	auto	5	adults	industry	Videregen Therapeutics/Cell Therapy Catapult	ENTRUST	BPF-001
June	2020	NCT04445220	US	1/2	active, not recruiting	regenerative	MSC in extracorporeal device	bone marrow	-	(2.5 to 7.5)E6	COVID-19 kidney injury	allo	24	adult, senior	industry	Sentien Biotechnologies		SBI-101 extracorporeal device
June	2020	NCT04447833	Sweden	1	active, not recruiting	regenerative	BM MSC	bone marrow	infusion	(1-2)E6/kg	COVID-19 ARDS	allo	9	adult, senior	academia	Uppsala University		KI-MSC-PL-205
June	2020	NCT04452097	US	1	not yet open	regenerative	UC MSC	cord tissue	infusion	(0.5 to 1.5)E6/kg	COVID-19 ARDS	allo	9	adult, senior	industry	Baylx		BX-U001
June	2020	NCT04416139	Mexico	2	completed+published	regenerative	UC MSC	cord tissue	infusion	1E6/kg	COVID-19 ARDS	allo	10	adult, senior	academia	Instituto Nacional de Ciencias Medicas y Nutricion Salvador Zubiran			Iglesias et al, 2021
June	2020	NCT04451291	Canada	NA	active, not recruiting	regenerative	decidual stromal cells	placenta decidua	infusion	1E6/kg	COVID-19 ARDS	allo	20	adult, senior	academia	University Health Network, Toronto
June	2020	ACTRN12620000676910	Australia	1/2	not yet open	regenerative	amniotic epithelial cells	amniotic tissue	infusion	-	COVID-19 ARDS	allo	40	adult, senior	academia	Monash University
June	2020	NCT04445454	Belgium	1/2	completed+published	regenerative	BM MSC	bone marrow	infusion	(1.5-3.0)E6/kg	COVID-19 infection	allo	20	adult, senior	academia	University of Liege			Gregoire et al. 2022
June	2020	NCT04437823	Pakistan	2	recruiting	regenerative	UC MSC	cord tissue	infusion	5E5/kg	COVID-19 infection	allo	20	adult, senior	academia	Jinnah Hospital
June	2020	NCT04444271	Pakistan	2	recruiting	regenerative	BM MSC	bone marrow	infusion	2E6/kg	COVID-19 infection	allo	20	pedi-, adult, senior	academia	National Institute of Blood and Marrow Transplant (NIBMT), Pakistan
June	2020	NCT04428801	US	2	not yet open	regenerative	adipose MSC	adipose tissue	infusion	200000000	COVID-19 prophylaxis	auto	200	adult, senior	industry	Celltex Therapeutics
June	2020	NCT04429763	Colombia	2	not yet open	regenerative	UC MSC	cord tissue	-	1E6/kg	COVID-19 infection	allo	30	adult, senior	industry	Trustem	CELMA
June	2020	ChiCTR2000034076	China	unknown	recruiting	immunotherapy	DC loaded with viral antigen	-	-	-	COVID-19 pneumonia	auto	25	adult, senior	industry	Beijing TIL Therapeutics
June	2020	jRCT2063200007	Japan	1/2	recruiting	regenerative	adipose MSC	adipose tissue	-	-	pulmonary fibrosis	unknown	18	adult, senior	industry	ROHTO Pharmaceuticals		ADR-001
June	2020	NCT04441047	US	1/2	recruiting	immunotherapy	Th1-like memory T-cells	-	-	-	COVID-19 prophylaxis	allo	40	seniors	industry	Immunovative Therapies	ALLOPRIME	AlloStim
July	2020	2020-002193-27	Spain	2	recruiting	regenerative	BM MSC	bone marrow	infusion	-	COVID-19 ARDS	allo	20	adult, senior	academia	Hospital Universitario Puerta de Hierro
July	2020	IRCT20200426047206N2	Iran	3	completed	regenerative	UC-MSC	cord tissue	infusion	-	COVID-19 pneumonia	allo	30	adult, senior	academia	Hamedan University of Medical Sciences
July	2020	IRCT20200510047385N1	Iran	2/3	completed	regenerative	SVF, blood exosomes	adipose tissue, blood	injection	-	COVID-19 ARDS	auto	60	adult, senior	academia	Tabriz University of Medical Sciences
July	2020	RPCEC00000322	Cuba	unknown	recruiting	regenerative	MSC (unknown source)	unknown	-	-	COVID-19 lung lesions	auto	20	adult, senior	academia	Institute of Hematology and Immunology
July	2020	NCT04456361	Mexico	early 1	active, not recruiting	regenerative	UC MSC (Wharton's jelly)	cord tissue	infusion	100000000	COVID-19 ARDS	allo	9	adult, senior	academia	Instituto de Medicina Regenerativa
July	2020	NCT04456439	US	expanded access	EA available	regenerative	BM MSC	bone marrow	-	2x(2E6)	COVID-19 KID multisystem inflammatory syndrome	allo	n/a	pedi-	industry	Mesoblast		Remestemcel-L
July	2020	NCT04457609	Indonesia	1	completed+published	regenerative	UC MSC	cord tissue	infusion	1E6/kg	COVID-19 pneumonia	allo	40	adult, senior	academia	Indonesia University			Dilogo et al, 2021
July	2020	NCT04457726	Singapore	1/2	recruiting	immunotherapy	VST (SARS-CoV-2)	-	infusion	-	COVID-19 infection	allo (convalescent donor)	18	pedi-, adult, senior	academia	KK Women's and Children's Hospital
July	2020	NCT04461925	Ukraine	1/2	active, not recruiting	regenerative	UC MSC and placental MSC	cord tissue, placenta	infusion		COVID-19 pneumonia	allo	30	adult, senior	academia	Institute of Cell Therapy
July	2020	NCT04466098	US	2	active, not recruiting	regenerative	MSC (unknown source)	unknown	infusion	300000000	COVID-19 ARDS	unknown	30	adult, senior	academia	University of Minnesota
July	2020	NCT04467047	Brazil	1	not yet open	regenerative	BM MSC	bone marrow	infusion	1E6/kg	COVID-19 infection	allo	10	pedi-, adult, senior	academia	Hospital de Clinicas de Porto Alegre
July	2020	NCT04468971	US	1	completed 45Pt	immunotherapy	T-regs	cord blood	infusion	(1,3)E8	COVID-19 ARDS	allo	45	adult, senior	industry	Cellenkos	RESOLVE	CK0802
July	2020	NCT04473170	UAE	1/2	completed+published	regenerative	PB non-hematopoietic stem/progenitor cells	peripheral blood	infusion	-	COVID-19 infection	auto	146	adult, senior	academia	Abu Dhabi Stem Cells Center			Ventura-Carmenate etal, 2021
July	2020	NCT04482699	US	1/2	terminated Nov 2021	immunotherapy	T-regs/Th2 T-cells, Rapamycin-resistant	-	-	-	COVID-19 infection	auto	88	adult, senior	industry	Rapa Therapeutics		RAPA-501-Allo
July	2020	NCT04486001	US	1	completed 10Pt	regenerative	adipose MSC	adipose tissue	-	-	COVID-19 ARDS	allo	20	adult, senior	industry	Sorrento (Personalized Stem Cells)		PSC-04
July	2020	NCT04490486	US	1	withdrawn	regenerative	UC MSC	cord tissue	infusion	100000000	COVID-19 pneumonia	allo	21	adult, senior	academia	University of Miami
July	2020	NCT04492501	Pakistan	NA	completed 600Pt	regenerative	BM MSC	bone marrow	-	-	COVID-19 related conditions	allo	600	adult, senior	academia	Pak Emirates Military Hospital Rawalpindi/UNICEF
August	2020	NCT04522817	US	1	withdrawn	regenerative	CD34+ cells, HPC-A, derived	PBMC	-	-	COVID-19 repair lung damage	auto	12	adult, senior	industry	Caladrius Biosciences		CLBS119
August	2020	JapicCTI-205465	Japan	1	recruiting	regenerative	UC MSC	cord tissue	infusion	(1 or 2)E6/kg	COVID-19 ARDS	allo	12	adult, senior	industry	Human Life CORD Japan
August	2020	NCT04522986	Japan	1	completed 6Pt	regenerative	adipose MSC	adipose tissue	infusion	100000000	COVID-19 ARDS	unknown	6	adult, senior	industry	Rohto Pharmaceutical		ADR-001
August	2020	NCT04524962	US	1/2	recruiting	regenerative	MSC (unknown source), gene-modified (DNases)	unknown	-	-	COVID-19 ARDS	allo	30	adult, senior	industry	Cartesian Therapeutics		Descartes-30
August	2020	NCT04525378	Brazil	1	recruiting	regenerative	MSC (unknown source)	unknown	infusion	(2.5, 5.0, 10)E7	COVID-19 ARDS	unknown	20	adult, senior	academia	Hospital São Rafael, Salvador
August	2020	RBR-3fz9yr	Brazil	NA	completed+published	regenerative	UC MSC	cord tissue	infusion	0.5E6/kg	COVID-19 ARDS	allo	15	adult, senior	academia	Paulo Roberto Slud Brofman - Curitiba			Rebelatto etal 2022
August	2020	ACTRN12620000840987	Australia	1	recruiting	regenerative	BM MSC	bone marrow	infusion	2E6/kg	COVID-19 pneumonia	allo	10	adult, senior	academia	Royal Perth Hospital
August	2020	CTRI/2020/08/027043	India	1	completed+published	regenerative	UC MSC and placental MSC	cord tissue, placenta	infusion	-	COVID-19 pneumonia	allo	20	adult, senior	industry	NeuroGen Brain and Spine Institute			Sharma et al, 2022
August	2020	NCT04513470	Israel	1	active, not recruiting	immunotherapy	Blood MNC enriched with apoptotic cells	-	infusion	140000000	COVID-19 pneumonia	allo	5	adult, senior	academia/industry	Hadassah Medical Organization/Enlivex		Allocetra-OTS
August	2020	NCT04527224	S. Korea	1/2	not yet open	regenerative	adipose MSC	adipose tissue	-	-	COVID-19 pneumonia	allo	10	adult, senior	industry	Nature Cell		AstroStem-V
September	2020	NCT04549285	US	1	withdrawn	regenerative	UC MSC	cord tissue	infusion	20E6/kg	COVID-19 KID multisystem inflammatory syndrome	allo	6	pedi-, young adults	academia	Duke University	MISTIC
September	2020	NCT04537351	Australia	1/2	recruiting	regenerative	iPS cell-derived MSC	unknown	infusion	2E6/kg	COVID-19 ARDS	allo	24	adult, senior	industry	Cynata Therapeutics	MEND	CYP-001
September	2020	NCT04565665	US	1	recruiting	regenerative	CB MSC	cord blood	infusion	-	COVID-19 ARDS	allo	70	adult, senior	academia	M.D. Anderson Cancer Center
September	2020	NCT04535856	Indonesia	1	completed+published	regenerative	iPS cell-derived MSC	unknown	infusion	(5, 10)E7	COVID-19 infection	allo	9	adult, senior	industry	Ina-Respond/Daewoong Pharmaceutical		DW-MSC	Karyana etal, 2022
September	2020	KCT0005370	S. Korea	NA	recruiting	immunotherapy	VST (SARS-CoV-2)	PBMC	-	-	COVID-19 infection	auto	10	adults	academia/industry	The Catholic University of Korea/LucasBio
September	2020	IRCT20140911019125N8	Iran	2/3	completed	regenerative	dental pulp MSC	dental pulp	infusion	-	COVID-19 pneumonia	allo	120	adult, senior	academia	Kerman University of Medical Sciences
October	2020	CTRI/2020/10/028250	India	2	terminated	regenerative	BM MSC	bone marrow	infusion	-	COVID-19 ARDS	allo	40	adult, senior	industry	Stempeutics Research
October	2020	NCT04573270	US	1	completed 40Pt	regenerative	UC MSC	cord tissue	infusion	-	COVID-19 treatment/prophylaxis	allo	40	adult, senior	industry	Thomas Advanced Medical		PrimePro
October	2020	NCT04578210	Spain	1/2	completed+published	immunotherapy	(NK) T-cell memory, NK cells	convalescent APH	infusion	-	COVID-19 infection	allo (COVID-recovered donors)	58	pedi-, adult, senior	academia	Instituto de Investigación Hospital Universitario La Paz	RELEASE		Pérez-Martínez etal, 2021
October	2020	NCT04582201	US	1	recruiting	immunotherapy	(NK) iNKT cells	APH	infusion	(1, 3 or 10)E8	COVID-19 ARDS	allo (off-the-shelf)	55	adult, senior	industry	AgenTus Therapeutics (aka MiNK Therapeutics)		agenT-797
October	2020	NCT04590053	Israel	2	recruiting	immunotherapy	Blood MNC enriched with apoptotic cells	-	infusion	140E6/kg	COVID-19 pneumonia	allo	24	adult, senior	academia/industry	Hadassah Medical Organization/Enlivex		Allocetra-OTS
November	2020	NCT04611256	Mexico	1	recruiting	regenerative	adipose MSC	adipose	infusion, intraosseous	2x1E6/kg	COVID-19 infection	unknown	20	adult, senior	academia	Hospital Reg. Lic. Adolfo Lopez Mateos/Instituto de Terapia Celular
November	2020	NCT04614025	Germany, Israel	2	active (enrolled 23Pt)	regenerative	placental MSC	placenta	intramuscular injection	300000000	COVID-19 ARDS	allo	40	adult, senior	industry	Pluristem		PLX-PAD
November	2020	NCT04623671	US	2	completed 63Pt	regenerative	cardiosphere-derived cells	-	infusion	150000000	COVID-19 infection	allo	60	adult, senior	industry	Capricor	INSPIRE	CAP-1002
November	2020	NCT04625738	France	2	completed 30Pt	regenerative	UC MSC (Wharton's jelly)	cord tissue	infusion	1E6 +2x0.5E6 cell/kg	COVID-19 ARDS	allo	30	adult, senior	academia	Central Hospital, Nancy
November	2020	NCT04629105	US	1	recruiting	regenerative	BM-MSC	bone marrow	infusion	3x100E6	COVID-19 ARDS	allo	70	adult, senior	industry	Longeveron	RECOVER	Lomecel-B
November	2020	NCT04634370	Brazil	1	not yet open	immunotherapy	(NK) NK cells	peripheral blood	infusion	(1, 5, 10)E6/kg	COVID-19 infection	allo	24	adult, senior	academia	Hospital de Clinicas de Porto Alegre
November	2020	RBR-4jh63b	Brazil	unknown	not yet open	regenerative	MSC (unknown source)	-	infusion	1E6/kg	COVID-19 infection	unknown	30	adult, senior	industry	StemCorp
December	2020	IRCT20190717044241N3	Iran	2	completed	regenerative	MSC (unknown source)	unknown	infusion	2E6/kg	COVID-19 ARDS	unknown	20	pedi-, adult, senior	academia/ industry	Tehran University of Medical Sciences/Barakat Pharmaceutical Group
December	2020	IRCT20200621047859N2	Iran	1	completed	immunotherapy	(NK) NK cells expanded	-	infusion	(2E6)/kg	COVID-19 pneumonia	allo	14	adult, senior	academia/industry	Motamed Cancer Institute/Modiriat Atiyeh Bahman Company
December	2020	NCT04659304	Israel	1	not yet open	immunotherapy	Blood MNC enriched with apoptotic cells	PBMC	infusion	(5, 10)E9	COVID-19 pneumonia	allo	50	adult, senior	academia/industry	Enlivex Therapeutics		Allocetra-OTS
December	2020	NCT04685603	Indonesia	1	recruiting	immunotherapy	DC loaded with viral antigen	PBMC	-	-	COVID-19 prophylaxis	auto	27	adult, senior	academia/industry	Indonesia-MoH/Aivita Biomedical		AV-COVID-19
December	2020	NCT04690387	Indonesia	1	completed 27Pt	immunotherapy	DC loaded with viral antigen	PBMC	-	-	COVID-19 prophylaxis	auto	27	adult, senior	industry	Aivita Biomedical		AV-COVID-19
January	2021	IRCT20200621047859N4	Iran	1	completed+published	regenerative	placental MSC	placenta	infusion	1E6/kg	COVID-19 ARDS	allo	20	adult, senior	industry	Modiriat Atiye Bahman Company			Aghayan etal, 2022
January	2021	NCT04713878	Turkey	NA	completed 21Pt	regenerative	MSC (unknown source)	unknown	infusion	-	COVID-19 pneumonia	auto	21	adult, senior	academia	Kanuni Sultan Suleyman Training and Research Hospital
January	2021	NCT04716998	Israel	1/2	recruiting	regenerative	adipose MSC	adipose tissue	infusion	-	COVID-19 pneumonia	allo	35	adult, senior	industry	BonusBio Group		MesenCure
January	2021	NCT04728698	US	2	withdrawn	regenerative	adipose MSC	adipose tissue	infusion	(1-1.5)E6/kg	COVID-19 ARDS	allo	100	adult, senior	industry	Sorrento Therapeutics
February	2021	ChiCTR2000030088	China	0	not yet open	regenerative	UC-MSC	cord tissue	intravenous	1E6/kg	COVID-19 pneumonia	unknown	40	adult, senior	academia	The Sixth Medical Center of PLA General Hospital
February	2021	NCT04737161	US	1	withdrawn	immunotherapy	T-regs	APH	T-cells	-	COVID-19 ARDS	allo (related donor)	20	adult, senior	academia	Stanford University
February	2021	NCT04742595	US	early 1	recruiting	immunotherapy	VST (SARS-CoV-2)	APH	infusion	-	COVID-19 pneumonia, ARDS	allo	16	adult, senior	academia	M.D. Anderson Cancer Center
February	2021	NCT04762186	Germany	1/2	recruiting	immunotherapy	VST (SARS-CoV-2)	APH	infusion	-	COVID-19 infection	allo	51	adult, senior	academia/industry	Universitätsklinikum Köln/Miltenyi Biomedicine
February	2021	NCT04765449	US	1	recruiting	immunotherapy	VST (SARS-CoV-2)	APH	infusion	-	COVID-19 infection	allo (off-the-shelf)	24	seniors	academia/industry	Thomas Jefferson University/Tevogen Bio
March	2021	NCT04780685	US	2	recruiting	regenerative	BM MSC	bone marrow	infusion	-	COVID-19 ARDS	allo	40	adult, senior	industry	Stemedica Cell Technologies
March	2021	NCT04797975	US	1/2	withdrawn	immunotherapy	(NK) NK cells	-	-	(2, 10)E8	COVID-19 infection	allo (off-the-shelf)	54	adult, senior	industry	Kiadis Pharma (Sanofi)		KDS-1000
March	2021	NCT04798066	US	expanded access	EA available	regenerative	adipose MSC	adipose tissue	infusion	200000000	long COVID19 syndrome	auto	n/a	adult	industry	Hope Biosciences	HBPCOV01
March	2021	NCT04805086	UK	1/2	recruiting	regenerative	monocytes cultured	-	infusion	2E6/kg	COVID-19 pulmonary fibrosis	auto	5	adult, senior	academia	Guy's & St Thomas' NHS Foundation Trust	MONACO	MON002
April	2021	NCT04834128	UK	2	active, not recruiting	immunotherapy	γδ T-cells expanded	-	infusion	-	COVID-19 infection	allo	12	adult, senior	industry	TC Biopharm		TCB008
April	2021	NCT04865107	Canada	2	recruiting	regenerative	UC MSC	cord tissue	-	270000000	COVID-19 ARDS	allo	54	adult, senior	academia	Ottawa Hospital Research Institute	CIRCA-19 RCT
May	2021	NCT04869397	Canada	2	recruiting	regenerative	UC-MSC	cord tissue	infusion	100000000	COVID-19 ARDS	allo	48	adult, senior	academia/industry	McGill University/NextCell Pharma		ProTrans19+
May	2021	NCT04896853	Sweden	1	recruiting	regenerative	UC-MSC	cord tissue	infusion	(25, 100, 200)E6	COVID-19 ARDS	allo	9	adult, senior	industry	NextCell Pharma		ProTrans®
May	2021	NCT04888949	Japan	2	recruiting	regenerative	adipose MSC	adipose tissue	infusion	100000000	COVID-19 pneumonia	allo	20	adult, senior	industry	Rohto Pharmaceutical		ADR-001
May	2021	NCT04898088	Turkey	NA	completed 30Pt	regenerative	MSC (unknown source)	unknown	infusion	-	COVID-19 pneumonia	unknown	30	adult, senior	academia	Istinye University	REPAIR
May	2021	NCT04903327	US	2	recruiting	regenerative	adipose MSC	adipose tissue	infusion	30000000	COVID-19 ARDS	allo	100	adult, senior	industry	Sorrento Therapeutics		COVI-MSC
May	2021	NCT04905836	US	2	recruiting	regenerative	adipose MSC	adipose tissue	infusion	30000000	COVID-19 ARDS	allo	100	adult, senior	industry	Sorrento Therapeutics		COVI-MSC
May	2021	NCT04900454	US	1	recruiting	immunotherapy	(NK) NK cells	cord blood	infusion	-	COVID-19 pneumonia	allo	18	adult, senior	industry	Deverra Therapeutics
June	2021	NCT04909892	US	2	withdrawn	regenerative	adipose MSC	adipose tissue	infusion	18500000	long COVID19 syndrome	allo	30	adult, senior	industry	Sorrento Therapeutics		COVI-MSC
June	2021	NCT04922957	Israel+	2	recruiting	immunotherapy	Blood MNC enriched with apoptotic cells	-	infusion	10x10E9	COVID-19 ARDS	allo	152	adult, senior	industry	Enlivex Therapeutics Ltd.		Allocetra-OTS
July	2021	NCT04951882	China	early 1	recruiting	regenerative	UC MSC	cord tissue	infusion	-	acute lung injury	allo	30	adult, senior	industry	Zhejiang University
August	2021	NCT04990557	Egypt	1/2	not yet open	immunotherapy	T-cells gene-edited with CRISPR/Cas9 (PD-1/ACE2 KO)	PMBC	infusion	(1, 2 or 4)E7	COVID-19 infection	auto	16	adult, senior	academia	Kafrelsheikh University
August	2021	NCT05007496	Indonesia	2	completed 145Pt	immunotherapy	DC loaded with SARS-CoV-2 Spike protein	NA	NA	NA	COVID-19 prophylaxis	auto	145	adult, senior	industry	Aivita Biomedical		AV-COVID-19
August	2021	NCT05027815	US	1	recruiting	immunotherapy	T-regs expanded	NA	infusion	(100, 200, 400)E6	COVID-19 ARDS	allo	18	adult, senior	academia	University of California, San Francisco	regARDS
September	2021	CTRI/2021/09/036645	India	1/2	recruiting	regenerative	UC MSC	cord tissue	infusion	2E6/kg	COVID-19 pneumonia	allo	50	adults	industry	LifeCell International Pvt		MESOCEL
October	2021	ISRCTN47911040	Taiwan	unknown	recruiting	regenerative	UC MSC	cord tissue	infusion	NA	ARDS	allo	60	adult, senior	academia	Kaohsiung Chang Gung Memorial Hospital
November	2021	IRCT20211012052743N1	Iran	3	recruiting	regenerative	UC MSC	cord tissue	infusion	(0.5-1)E6/kg	COVID-19 pneumonia	allo	60	adult, senior	industry	Cell Gene Medicine Company
November	2021	NCT05126563	US	2	recruiting	regenerative	adipose MSC	adipose tissue	infusion	NA	long COVID-19 syndrome	allo	80	adult, senior	industry	Hope Biosciences
November	2021	NCT05132972	Indonesia	2/3	recruiting	regenerative	UC MSC	cord tissue	infusion	1E6/kg	COVID-19 pneumonia	allo	42	adult, senior	academia	Kementerian Riset dan Teknologi / Badan Riset dan Inovasi Nasional, Indonesia
December	2021	NCT05141058	US	1	recruiting	immunotherapy	VST (SARS-CoV-2)	NA	infusion	(1, 2 or 4)E7/m2	COVID-19 prevention in HSCT	allo (HLA matched, HPC donor)	24	pedi-, adult, senior	academia	Children's National Research Institute
